# Supplementary material for: Comparison of the clinical effects of computer-assisted and traditional techniques in bilateral total knee arthroplasty: A meta-analysis of randomized controlled trials
Source: PLoS One. 2020 Sep 25;15(9):e0239341. doi: 10.1371/journal.pone.0239341 (PMC7518627; doi:10.1371/journal.pone.0239341)
Supplement: S1 Data — (XLSX) [file pone.0239341.s002.xlsx]

## Sheet: 工作表1
	Comparison of the Clinical Effects of Computer-Assisted and Traditional Techniques in Bilateral Total Knee Arthroplasty A Meta-Analysis of Randomized Controlled Trials
	the mechanical axis of the lower extremity（outliers）
	study or subgroup	CAS		CON
		over 3°	Total	over 3°	Total
	Zhang 2011	0	32	9	32
	Weng 2009	8	60	30	60
	Seon 2007	2	42	8	42
	Kim 2012	57	520	67	520
	Kim 2017	19	162	22	162
	Kim 2018	37	282	42	282
	coronal alignment of the femoral component（outliers）
	study or subgroup	CAS		CON
		over 3°	Total	over 3°	Total
	Kim 2012	48	520	53	520
	Kim 2017	16	162	18	162
	Kim 2018	25	282	29	282
	Weng 2009	6	60	7	60
	Seon 2007	3	42	9	42
	the sagittal alignment of the femoral component（outliers）
	study or subgroup	CAS		CON
		over 3°	Total	over 3°	Total
	Kim 2012	31	520	47	520
	Kim 2017	13	162	16	162
	Kim 2018	19	282	25	282
	Weng 2009	18	60	36	60
	the coronal alignment of the tibial component（outliers）
	study or subgroup	CAS		CON
		over 3°	Total	over 3°	Total
	Kim 2012	57	520	78	520
	Kim 2017	18	162	23	162
	Kim 2018	31	282	34	282
	Weng 2009	1	60	7	60
	Seon 2007	2	42	3	42
	Zhang 2011	0	32	4	32
	the sagittal alignment of the tibial component（outliers）
	study or subgroup	CAS		CON
		over 3°	Total	over 3°	Total
	Kim 2012	68	520	78	520
	Kim 2017	141	162	138	162
	Kim 2018	37	282	40	282
	Weng 2009	7	60	10	60
	KSS(total knee score)
	study or subgroup	CAS			CON
		Mean	SD	Total	Mean	SD	Total
	Kim 2012	93	2.75	520	92	2.25	520
	Kim 2017	93	6.25	162	94	6.25	162
	Kim 2018	93	7.25	282	92	7.5	282
	KSS(functional score)
	study or subgroup	CAS			CON
		Mean	SD	Total	Mean	SD	Total
	Kim 2012	81	8.25	520	83	7.25	520
	Kim 2017	75	7.5	162	75	7.5	162
	Kim 2018	80	7.5	282	80	7.5	282
	WOMAC scores
	study or subgroup	CAS			CON
		Mean	SD	Total	Mean	SD	Total
	Kim 2012	26.7	4	520	28.1	4.5	520
	Kim 2017	16	8.75	162	15	8.5	162
	Kim 2018	15	8.75	282	14	8.25	282
	Seon 2007	31.9	5.6	42	35.2	9.8	42
	range of motion
	study or subgroup	CAS			CON
		Mean	SD	Total	Mean	SD	Total
	Kim 2012	123	8.75	520	125	8.75	520
	Kim 2017	129	9.9	162	128	10.1	162
	Kim 2018	127	10	282	128	9	282
	Seon 2007	129.5	8	42	127.1	8.8	42
	the complication rate
	study or subgroup	CAS		CON
		Events	Total	Events	Total
	Kim 2012	8	520	4	520
	Kim 2017	2	162	1	162
	Kim 2018	4	282	4	282
	the revision rate
	study or subgroup	CAS		CON
		Events	Total	Events	Total
	Kim 2012	6	520	4	520
	Kim 2017	0	162	0	162
	Kim 2018	2	282	2	282
